# Supplementary material for: The Health-Promoting Potential of Wafers Enriched with Almond Peel
Source: Molecules. 2025 Dec 30;31(1):129. doi: 10.3390/molecules31010129 (PMC12788093; doi:10.3390/molecules31010129)
Supplement: Supplementary file 1 [file molecules-31-00129-s001.zip]

Archive with 1 entries (1 files):
- molecules-3990028-supplementary.pdf
